# Supplementary material for: When Heat Meets Pollutants: Integrating Degree-Days and Chemical Activity Concepts for the Assessment of Temperature-Driven Toxicity
Source: Environ Sci Technol. 2026 Feb 20;60(9):6916–26. doi: 10.1021/acs.est.5c10332 (PMC12980837; doi:10.1021/acs.est.5c10332)
Supplement: Supplementary file 1 [file es5c10332_si_001.xlsx]

## Sheet: readme
File title: Supplementary dataset for “When heat meets pollutants: integrating degree-days and chemical activity concepts for assessment of temperature-driven toxicity” submitted to Environmental Science & Technology.
Authors: Gorokhova E., Alurralde G., Steigerwald S., Abel S., Saladin Y., Sobek A., Eriksson-Wiklund A.-K., Garbaras A.
Contact: elena.gorokhova@aces.su.se
Purpose
This dataset contains raw and processed data used to quantify temperature-dependent toxicity and metabolic responses of Daphnia magna exposed to a PAH mixture under fixed-time and degree-day (D°) exposure designs. Data support Figures 2–4 and Tables 4–6 of the manuscript.
Sheet name	Description
dose-responses	Individual immobilization data (% immobilized) for each treatment and replicate. Used to generate the dose-response curves and estimate La₅₀ values. Includes treatment code, replicate (Run), chemical activity, and immobilization percentage.
Mortality	Counts of total and immobilized individuals per treatment replicate, used for mortality (%) calculations and Abbott’s correction. Corresponds to Table 4. See Table S1, Supplementary information, for the actual chemical activity values in all temperature/activity combinations
13C	δ¹³C values and percent deviations from control, indicating metabolic turnover under different chemical activities and temperatures. Underlies Figure 3A and Table 5A.
CN_ratio	Elemental composition data (C:N ratio) and relative deviation from control, representing shifts in macromolecular allocation (Figure 3B and Table 5B).
Protein	Individual protein content (µg ind⁻¹) and rate of change from initials relative to control, reflecting physiological condition (Figure 3C and Table 6).
Notes
Treatment codes: formatted as T[temperature]_H[exposure duration]_D[degree-days], e.g. T20_H72_D60.
Chemical activity: dimensionless; calculated as described in Text S2 (Supporting Information).
Percent deviation from control: ((treatment – control) / control) × 100.
Units: C:N ratio (atomic), δ¹³C (‰ vs VPDB), protein (µg ind⁻¹).
Missing values indicate unavailable or below-detection measurements.

## Sheet: dose-responses
Treatment	Run	Chemical activity	Immobilization, %
T20_H72_D60	1	0.001	0
T20_H72_D60	1	0.0102	5.26
T20_H72_D60	1	0.0381	5.26
T20_H72_D60	1	0.0479	5
T20_H72_D60	1	0.069	25
T20_H72_D60	1	0.1101	95
T20_H72_D60	2	0.001	3.44828
T20_H72_D60	2	0.006	6.25
T20_H72_D60	2	0.037	0
T20_H72_D60	2	0.043	3.23
T20_H72_D60	2	0.06	70
T20_H72_D60	2	0.08	100
T25_H72_D675	3	0.001	3.45
T25_H72_D675	3	0.006	13.33
T25_H72_D675	3	0.0244	30
T25_H72_D675	3	0.0337	53.57
T25_H72_D675	3	0.0515	72.41
T25_H72_D675	3	0.0813	100
T25_H58_D60	4	0.001	0
T25_H58_D60	4	0.0081	10
T25_H58_D60	4	0.025	30
T25_H58_D60	4	0.04	20
T25_H58_D60	4	0.065	78.95
T25_H58_D60	4	0.084	100
T25_H58_D60	5	0.001	0
T25_H58_D60	5	0.033	2.5
T25_H58_D60	5	0.047	2.56
T25_H58_D60	5	0.065	47.37
T25_H58_D60	5	0.103	100
T25_H58_D60	5	0.093	100

## Sheet: Mortality
Treatment	Nominal activity	Run	#individuals	#individuals immobilised
T20_H72_D60	0	1	5	0
T20_H72_D60	0	1	5	0
T20_H72_D60	0	1	5	0
T20_H72_D60	0	1	5	0
T20_H72_D60	0	1	5	0
T20_H72_D60	0	1	5	0
T20_H72_D60	0.009	1	5	1
T20_H72_D60	0.009	1	5	0
T20_H72_D60	0.009	1	5	0
T20_H72_D60	0.009	1	4	0
T20_H72_D60	0.035	1	5	0
T20_H72_D60	0.035	1	5	0
T20_H72_D60	0.035	1	4	1
T20_H72_D60	0.035	1	5	0
T20_H72_D60	0.045	1	5	0
T20_H72_D60	0.045	1	5	0
T20_H72_D60	0.045	1	5	1
T20_H72_D60	0.045	1	5	0
T20_H72_D60	0.065	1	5	1
T20_H72_D60	0.065	1	5	0
T20_H72_D60	0.065	1	5	4
T20_H72_D60	0.065	1	5	0
T20_H72_D60	0.1	1	5	5
T20_H72_D60	0.1	1	5	4
T20_H72_D60	0.1	1	5	5
T20_H72_D60	0.1	1	5	5
T20_H72_D60	0	2	5	0
T20_H72_D60	0	2	5	0
T20_H72_D60	0	2	4	0
T20_H72_D60	0	2	5	1
T20_H72_D60	0	2	4	0
T20_H72_D60	0	2	6	0
T20_H72_D60	0.009	2	5	0
T20_H72_D60	0.009	2	6	0
T20_H72_D60	0.009	2	5	2
T20_H72_D60	0.009	2	6	0
T20_H72_D60	0.009	2	6	0
T20_H72_D60	0.009	2	4	0
T20_H72_D60	0.035	2	5	0
T20_H72_D60	0.035	2	5	0
T20_H72_D60	0.035	2	6	0
T20_H72_D60	0.035	2	5	0
T20_H72_D60	0.035	2	6	0
T20_H72_D60	0.035	2	4	0
T20_H72_D60	0.045	2	5	1
T20_H72_D60	0.045	2	6	0
T20_H72_D60	0.045	2	5	0
T20_H72_D60	0.045	2	5	0
T20_H72_D60	0.045	2	5	0
T20_H72_D60	0.045	2	5	0
T20_H72_D60	0.065	2	5	5
T20_H72_D60	0.065	2	5	4
T20_H72_D60	0.065	2	5	1
T20_H72_D60	0.065	2	5	5
T20_H72_D60	0.065	2	5	3
T20_H72_D60	0.065	2	5	3
T20_H72_D60	0.1	2	5	5
T20_H72_D60	0.1	2	5	5
T20_H72_D60	0.1	2	5	5
T20_H72_D60	0.1	2	5	5
T20_H72_D60	0.1	2	5	5
T20_H72_D60	0.1	2	5	5
T25_H72_D75	0	3	5	0
T25_H72_D75	0	3	5	0
T25_H72_D75	0	3	5	0
T25_H72_D75	0	3	5	1
T25_H72_D75	0	3	4	0
T25_H72_D75	0	3	5	0
T25_H72_D75	0.009	3	5	1
T25_H72_D75	0.009	3	5	0
T25_H72_D75	0.009	3	5	1
T25_H72_D75	0.009	3	5	1
T25_H72_D75	0.009	3	5	0
T25_H72_D75	0.009	3	5	1
T25_H72_D75	0.035	3	5	1
T25_H72_D75	0.035	3	5	1
T25_H72_D75	0.035	3	5	1
T25_H72_D75	0.035	3	5	1
T25_H72_D75	0.035	3	5	4
T25_H72_D75	0.035	3	5	1
T25_H72_D75	0.045	3	4	1
T25_H72_D75	0.045	3	5	4
T25_H72_D75	0.045	3	4	2
T25_H72_D75	0.045	3	5	4
T25_H72_D75	0.045	3	5	1
T25_H72_D75	0.045	3	5	3
T25_H72_D75	0.065	3	5	4
T25_H72_D75	0.065	3	5	5
T25_H72_D75	0.065	3	5	3
T25_H72_D75	0.065	3	5	3
T25_H72_D75	0.065	3	5	2
T25_H72_D75	0.065	3	4	4
T25_H72_D75	0.1	3	5	5
T25_H72_D75	0.1	3	5	5
T25_H72_D75	0.1	3	5	5
T25_H72_D75	0.1	3	5	5
T25_H72_D75	0.1	3	5	5
T25_H72_D75	0.1	3	5	5
T25_H58_D60	0	4	5	0
T25_H58_D60	0	4	5	0
T25_H58_D60	0	4	5	0
T25_H58_D60	0	4	5	0
T25_H58_D60	0	4	5	0
T25_H58_D60	0	4	5	0
T25_H58_D60	0.009	4	5	0
T25_H58_D60	0.009	4	5	0
T25_H58_D60	0.009	4	5	0
T25_H58_D60	0.009	4	5	2
T25_H58_D60	0.035	4	5	1
T25_H58_D60	0.035	4	5	3
T25_H58_D60	0.035	4	5	0
T25_H58_D60	0.035	4	5	2
T25_H58_D60	0.045	4	5	1
T25_H58_D60	0.045	4	5	1
T25_H58_D60	0.045	4	5	1
T25_H58_D60	0.045	4	5	1
T25_H58_D60	0.065	4	4	2
T25_H58_D60	0.065	4	5	5
T25_H58_D60	0.065	4	5	4
T25_H58_D60	0.065	4	5	4
T25_H58_D60	0.1	4	5	5
T25_H58_D60	0.1	4	5	5
T25_H58_D60	0.1	4	5	5
T25_H58_D60	0.1	4	5	5
T25_H58_D60	0	4	5	0
T25_H58_D60	0	5	5	0
T25_H58_D60	0	5	5	0
T25_H58_D60	0	5	4	0
T25_H58_D60	0	5	5	0
T25_H58_D60	0	5	4	0
T25_H58_D60	0	5	4	0
T25_H58_D60	0	5	4	0
T25_H58_D60	0.009	5	5	0
T25_H58_D60	0.009	5	5	0
T25_H58_D60	0.009	5	5	0
T25_H58_D60	0.009	5	5	0
T25_H58_D60	0.009	5	5	0
T25_H58_D60	0.009	5	5	0
T25_H58_D60	0.009	5	5	1
T25_H58_D60	0.009	5	5	0
T25_H58_D60	0.035	5	5	1
T25_H58_D60	0.035	5	5	0
T25_H58_D60	0.035	5	5	0
T25_H58_D60	0.035	5	5	0
T25_H58_D60	0.035	5	5	0
T25_H58_D60	0.035	5	5	0
T25_H58_D60	0.035	5	4	0
T25_H58_D60	0.035	5	5	0
T25_H58_D60	0.045	5	5	1
T25_H58_D60	0.045	5	5	4
T25_H58_D60	0.045	5	5	0
T25_H58_D60	0.045	5	5	4
T25_H58_D60	0.045	5	5	2
T25_H58_D60	0.045	5	4	2
T25_H58_D60	0.045	5	4	4
T25_H58_D60	0.045	5	5	1
T25_H58_D60	0.065	5	5	5
T25_H58_D60	0.065	5	5	5
T25_H58_D60	0.065	5	5	5
T25_H58_D60	0.065	5	5	5
T25_H58_D60	0.065	5	5	5
T25_H58_D60	0.065	5	5	5
T25_H58_D60	0.065	5	3	3
T25_H58_D60	0.065	5	5	5
T25_H58_D60	0.1	5	5	5
T25_H58_D60	0.1	5	5	5
T25_H58_D60	0.1	5	5	5
T25_H58_D60	0.1	5	5	5
T25_H58_D60	0.1	5	5	5
T25_H58_D60	0.1	5	5	5
T25_H58_D60	0.1	5	5	5
T25_H58_D60	0.1	5	5	5

## Sheet: 13C
Treatment	Chemical activity	13C, % deviation from control	13C (؉), measured
T20_H72_D60	0	0.001	-16.76
T20_H72_D60	0.006	-0.13	-16.7818
T20_H72_D60	0.037	2.97	-16.2622
T20_H72_D60	0.043	2.53	-16.336
T20_H72_D60	0.06	2.4	-16.3578
T20_H72_D60	0.08	-8.74	-18.2248
T25_H58_D60	0	0.001	-15.3
T25_H58_D60	0.033	0.88	-15.1654
T25_H58_D60	0.047	4.4	-14.6268
T25_H58_D60	0.065	2.01	-14.9925
T25_H58_D60	0.103	-6.41	-16.2807
T25_H58_D60	0.093	-10.14	-16.8514
T25_H72_D75	0	0.003	-16.15
T25_H72_D75	0.006	-1.06	-16.32
T25_H72_D75	0.0244	-2.18	-16.5
T25_H72_D75	0.0337	-4.99	-16.95

## Sheet: CN_ratio
Treatment	Chemical activity	C:N, % deviation from control	C:N
T20_H72_D60	0	0.1	5.38848
T20_H72_D60	0.006	-6.9845	5.01214
T20_H72_D60	0.037	-2.2871	5.26526
T20_H72_D60	0.043	-5.2376	5.10627
T20_H72_D60	0.06	-1.0809	5.33026
T20_H72_D60	0.08	-20.9181	4.26133
T25_H58_D60	0	0.1	5.85667
T25_H58_D60	0.033	-8.8676	5.33735
T25_H58_D60	0.047	-4.6316	5.58544
T25_H58_D60	0.065	0.3648	5.87807
T25_H58_D60	0.103	-19.2658	4.72836
T25_H58_D60	0.093	-12.8093	5.1065

## Sheet: Protein
Treatment	Chemical activity	Protein (rate of change from initial, % deviation from control)	Protein (individual content, ug/ind.)
T20_H72_D60	0	0	1.72
T20_H72_D60	0.006	0.000735138	1.78238
T20_H72_D60	0.037	-0.00344408	1.31564
T20_H72_D60	0.043	-0.00215115	1.45993
T25_H58_D60	0	0	1.62
T25_H58_D60	0.033	-0.00193454	1.56436
T25_H58_D60	0.047	-0.00733853	0.934034
T25_H58_D60	0.065	-0.0117823	0.415708
